# Supplementary material for: Phylogenetic and functional diverse ANME-1 thrive in Arctic hydrothermal vents
Source: FEMS Microbiol Ecol. 2022 Oct 3;98(11):fiac117. doi: 10.1093/femsec/fiac117 (PMC9576274; doi:10.1093/femsec/fiac117)
Supplement: fiac117_Supplemental_Files [file fiac117_supplemental_files.zip]

Archive with 15 entries (15 files):
- ANME1_REVISED_Supp_data_CAPTIONS_FIGURES.docx
- Supp_data_Figure1ABC.tif
- Supp_data_Figure2.tif
- Supp_data_Figure3.tif
- Supp_data_Figure4.tif
- Supp_data_Figure5.tif
- Supp_data_Figure6.tif
- Supp_data_Table_1.docx
- Supp_data_Table_2.docx
- Supp_data_Table_3_AB.docx
- Supp_data_Table_4ABC_Sept2022.pdf
- Supp_data_Table_5.docx
- Supp_data_Table_6AB.pdf
- Supp_data_Table_7.pdf
- Supp_data_Table_8.pdf
